# Supplementary material for: Ketogenic diet protects MPTP‐induced mouse model of Parkinson's disease via altering gut microbiota and metabolites
Source: MedComm (2020). 2023 May 16;4(3):e268. doi: 10.1002/mco2.268 (PMC10186339; doi:10.1002/mco2.268)
Supplement: Supplementary file 2 — Supporting Information [file MCO2-4-e268-s001.xlsx]

## Sheet: Table S1
Supplementary Table 1: Differential fecal metabolites in the four groups.
Name	Con1	Con2	Con3	Con4	Con5	Con6	Con7	Con8	Con9	KD1	KD2	KD3	KD4	KD5	KD6	KD7	KD8	KD9	KD10	MPTP1	MPTP2	MPTP3	MPTP4	MPTP5	MPTP6	MPTP7	MPTP8	MPTP9	MPTP+KD1	MPTP+KD2	MPTP+KD3	MPTP+KD4	MPTP+KD5	MPTP+KD6	MPTP+KD7	MPTP+KD8	MPTP+KD9	MPTP+KD10
D-2-aminobutyric acid	2.34284e+07	2.14541e+07	1.63443e+07	1.01125e+07	1.19324e+08	1.95434e+07	1.62223e+07	9.60405e+06	1.80901e+07	1.82109e+07	1.79693e+07	2.23477e+07	2.3684e+07	2.8719e+07	2.09004e+07	3.10174e+07	1.75029e+07	1.96463e+07	2.21223e+07	1.08889e+07	6.63083e+06	1.45572e+07	1.32307e+07	1.05838e+07	7.92496e+06	1.02526e+07	7.06903e+06	9.9068e+06	1.81013e+07	1.40026e+07	1.93207e+07	1.59755e+07	6.66008e+07	2.41794e+07	2.42158e+07	1.91671e+07	3.17863e+07	3.02105e+07
D-erythronic acid .gamma.-lactone	6.63692e+07	7.39043e+06	8.19975e+07	2.66555e+07	6.41303e+06	1.46032e+07	7.3245e+07	4.19129e+07	2.2419e+07	1.80089e+06	1.89116e+06	2.18037e+07	672868	2.56844e+06	1.82967e+06	2.19511e+06	1.39279e+06	2.46047e+06	1.83491e+06	2.83298e+08	2.4297e+08	1.05177e+08	1.31831e+08	5.23368e+07	1.1316e+08	2.26953e+08	3.29219e+07	1.48606e+08	2.3403e+06	612885	686584	169741	1.63529e+07	3.25795e+06	780855	1.1384e+06	855743	1.33298e+06
1,2,3-benzenetriol	4.23053e+06	5.27093e+06	3.68793e+06	3.32867e+06	5.61668e+06	9.48792e+06	9.45707e+06	1.09056e+07	1.00704e+07	1.10399e+06	1.27441e+06	160634	377867	529736	952997	1.57128e+06	578366	743177	173851	9.21743e+06	1.06915e+07	1.33632e+07	1.09135e+07	8.23339e+06	1.39939e+07	8.23118e+06	1.59007e+07	1.75376e+07	2.74727e+06	3.09365e+06	663933	431645	3.80727e+06	633703	761830	1.14229e+06	2.37214e+06	3.44448e+06
L-pyroglutamic acid	2.66209e+07	3.2412e+07	2.69052e+07	1.71571e+07	1.74403e+08	2.78753e+07	2.63281e+07	1.71973e+07	2.90254e+07	2.90426e+07	2.80024e+07	3.74608e+07	3.83987e+07	4.4269e+07	3.39484e+07	5.02135e+07	3.00622e+07	3.17482e+07	3.69054e+07	1.52944e+07	1.3235e+07	2.05492e+07	1.86818e+07	1.6984e+07	1.38491e+07	1.60336e+07	9.3294e+06	1.34076e+07	2.99474e+07	2.43264e+07	3.18439e+07	2.56642e+07	9.59849e+07	3.76574e+07	4.0942e+07	3.23019e+07	4.85657e+07	5.13567e+07
D-aspartic acid	9.5862e+06	4.34079e+06	1.17565e+07	5.64937e+06	1.58065e+07	1.29311e+07	1.30314e+07	9.03488e+06	1.91205e+07	5.232e+07	3.64307e+07	3.97289e+07	2.81434e+07	3.07518e+07	4.95031e+07	3.78582e+07	2.63753e+07	3.33957e+07	3.80772e+07	3.37974e+06	3.87546e+06	8.9288e+06	1.38162e+07	8.15122e+06	8.25709e+06	6.82174e+06	4.30671e+06	2.81482e+06	3.67061e+07	4.66834e+07	3.28138e+07	3.00818e+07	3.66124e+07	2.11158e+07	3.49108e+07	3.3906e+07	6.28104e+07	4.11443e+07
L-Malic acid	4.63298e+06	2.53355e+06	1.50991e+06	874548	3.18808e+06	2.416e+06	2.41072e+06	6.69018e+06	957350	521501	1.28915e+06	725152	152316	525442	720474	2.08759e+06	1.12576e+06	1.14245e+06	687903	1.31477e+06	6.05349e+06	5.23003e+06	7.9609e+06	1.15722e+07	5.97134e+06	6.15827e+06	9.48987e+06	9.29184e+06	715583	662731	533833	382561	629471	1.30983e+06	628602	1.15659e+06	528563	391165
Cis,cis-muconic acid	2.55218e+09	2.32285e+09	3.50479e+09	3.09795e+09	1.88502e+09	2.9635e+09	2.22858e+09	1.81935e+09	2.46639e+09	2.62024e+09	3.96916e+09	3.35132e+09	2.74858e+09	1.49682e+09	3.32164e+09	3.20661e+09	2.98921e+09	1.93129e+09	2.38273e+09	5.10588e+08	1.81087e+09	9.78582e+08	1.93561e+09	1.64066e+09	2.02984e+09	2.42177e+09	1.14757e+09	1.24864e+09	3.25476e+09	3.87999e+09	2.78842e+09	2.99245e+09	3.36737e+09	4.15855e+09	2.94944e+09	2.52544e+09	3.19293e+09	3.01923e+09
Glutamic acid	1.13819e+08	1.39522e+08	1.08008e+08	6.71523e+07	9.11933e+08	1.18193e+08	9.91138e+07	4.83489e+07	1.15657e+08	1.35535e+08	1.34256e+08	1.67219e+08	1.74567e+08	2.20024e+08	1.60911e+08	2.32406e+08	1.34345e+08	1.4303e+08	1.66379e+08	4.86636e+07	3.27585e+07	8.64155e+07	7.42182e+07	6.30092e+07	3.73113e+07	5.58536e+07	3.01515e+07	3.91618e+07	1.40137e+08	1.04134e+08	1.39265e+08	1.22801e+08	4.91193e+08	1.7728e+08	1.85576e+08	1.47509e+08	2.41711e+08	2.48497e+08
Methoxycinnamic acid	8.17489e+08	4.0614e+07	1.08886e+09	3.13415e+08	3.06194e+07	1.21041e+08	7.63438e+08	2.73324e+08	2.61514e+08	4.86315e+06	5.69739e+06	6.03488e+06	1.24546e+06	4.78002e+06	4.11993e+06	916340	1.43324e+06	2.66716e+06	1.62448e+06	3.78913e+09	3.29549e+09	1.10387e+09	1.00389e+09	9.45738e+08	1.62115e+09	2.60087e+09	4.10803e+08	2.04902e+09	5.38708e+06	1.63164e+06	8.33106e+06	9.31859e+06	9.87583e+06	3.31486e+06	2.35147e+06	1.99688e+06	7.87375e+06	6.27426e+06
Salicyluric acid	1.66282e+09	2.69869e+09	1.35524e+09	8.41468e+08	2.21682e+08	3.37492e+09	4.16092e+09	1.84707e+09	9.63517e+08	3.60632e+07	1.31237e+07	4.86319e+07	1.649e+07	1.9074e+07	1.92136e+07	6.41686e+07	5.78952e+07	1.18642e+07	2.00456e+07	5.71508e+09	3.06503e+09	3.96334e+08	4.21791e+09	2.02984e+09	8.48116e+09	3.13347e+09	2.75376e+09	6.53397e+09	7.89292e+07	1.18144e+07	6.7971e+07	1.13591e+07	1.30207e+07	5.27019e+08	1.4752e+07	1.47657e+07	1.69595e+07	2.02502e+07
D-glucosamine 6-phosphate	5.37177e+06	1.93809e+07	1.42021e+07	1.59575e+07	1.94348e+07	1.28539e+07	1.1732e+07	1.65202e+07	1.04945e+07	5.91582e+07	1.10111e+08	6.78282e+07	3.92948e+07	1.01255e+08	1.02913e+08	5.17393e+07	8.61241e+07	8.84149e+07	9.46727e+07	1.03046e+07	9.38358e+06	9.00896e+06	7.07271e+06	1.23282e+07	1.02758e+07	8.0666e+06	9.12734e+06	1.80433e+07	6.16855e+07	1.63919e+08	1.08557e+08	1.40746e+08	1.42856e+08	5.14135e+07	5.23756e+07	9.85646e+07	6.9242e+07	7.41811e+07
Estrone sulfate	1.72885e+07	1.80198e+07	1.12979e+07	8.36865e+06	1.35949e+07	2.615e+07	2.19357e+07	2.48595e+07	4.42736e+07	8.99561e+06	7.09965e+06	2.8881e+06	7.16061e+06	1.10063e+07	5.31126e+06	5.25114e+06	8.3205e+06	1.11951e+07	1.27337e+07	2.70073e+07	3.12544e+07	4.36869e+07	4.33252e+07	3.8564e+07	3.56911e+07	2.7831e+07	1.72465e+08	4.97907e+07	7.11012e+06	7.61272e+06	1.15141e+07	5.54822e+06	1.33157e+07	6.16234e+06	1.45116e+06	663814	1.1236e+07	5.996e+06
L-saccharopine	1.37749e+06	2.05621e+06	1.9368e+06	1.31152e+06	4.01925e+06	1.33007e+06	1.78457e+06	2.52028e+06	2.94604e+06	4.25683e+06	5.93737e+06	4.18603e+06	2.85511e+06	4.76898e+06	3.19074e+06	2.69918e+06	3.92357e+06	4.23084e+06	5.14657e+06	1.55808e+06	1.31047e+06	1.63502e+06	1.30818e+06	1.04981e+06	1.36151e+06	2.05098e+06	875305	1.92554e+06	3.66444e+06	3.51325e+06	4.51196e+06	7.23158e+06	7.8485e+06	2.70989e+06	3.6661e+06	4.2489e+06	1.02518e+07	7.04142e+06
(-)-epigallocatechin	1.80034e+08	5.3085e+07	9.33326e+07	4.36859e+07	7.19291e+07	1.53422e+08	2.36874e+08	7.6646e+08	2.38441e+08	3.9736e+06	1.92759e+07	4.14125e+07	1.46823e+06	2.53703e+07	3.19743e+07	3.32419e+07	9.76102e+06	4.63828e+06	4.58775e+07	2.70841e+08	3.02336e+08	2.82609e+08	2.67291e+08	2.69211e+08	5.11092e+08	3.41916e+08	3.72721e+08	2.10366e+06	2.78856e+07	2.12091e+07	5.00108e+06	2.62655e+06	5.51852e+06	2.03875e+07	4.1767e+07	5.13295e+07	5.56553e+07	2.97737e+07
2-oleoyl-1-palmitoyl-sn-glycero-3-phosphoserine	2.00659e+07	1.15371e+07	1.01791e+07	1.77607e+07	1.39529e+07	1.14816e+07	2.58397e+07	2.1034e+07	1.37142e+07	8.2209e+06	1.66933e+07	1.542e+08	5.7981e+07	2.9794e+07	7.42009e+07	5.08411e+07	3.88735e+07	6.46316e+07	3.31969e+07	6.18657e+06	1.11412e+07	1.27454e+07	9.97334e+06	5.7023e+06	5.67729e+06	6.96251e+06	3.60914e+06	9.02375e+06	4.14469e+07	3.37482e+07	6.30187e+07	8.03224e+06	1.43877e+07	1.87439e+07	2.24802e+07	9.4638e+06	3.69741e+07	3.6068e+07
Allyl isothiocyanate	2.48906e+07	2.98766e+07	3.24852e+07	1.15673e+07	2.31417e+08	1.17051e+07	8.66082e+06	1.01165e+07	1.34648e+07	3.63498e+07	3.58602e+07	9.89337e+07	4.35668e+07	3.55924e+07	5.52647e+07	8.88932e+07	1.76575e+07	2.63086e+07	5.01444e+07	5.66519e+06	7.62251e+06	7.20143e+06	1.40577e+07	2.39264e+07	7.85332e+06	1.28742e+07	6.10912e+06	6.50746e+06	3.51075e+07	1.82839e+07	2.83839e+07	6.50258e+07	6.28464e+07	5.43843e+07	1.93415e+07	1.56837e+07	3.73367e+07	5.86283e+07
N-acetyl-l-glutamate	1.53755e+08	2.38851e+08	1.62915e+08	1.40927e+08	2.66561e+08	1.58526e+08	2.21938e+08	7.1879e+07	1.53684e+08	2.12542e+08	9.37882e+07	1.74009e+08	2.11137e+08	1.14864e+08	2.13845e+08	2.19486e+08	1.51897e+08	1.79187e+08	1.85527e+08	7.5734e+07	4.34226e+07	1.6087e+08	1.12394e+08	6.78629e+07	8.0548e+07	4.71493e+07	1.04102e+08	5.96054e+07	6.81668e+07	8.85542e+07	1.73882e+08	1.29599e+08	1.4879e+08	1.90091e+08	1.73029e+08	1.65211e+08	1.38269e+08	1.84236e+08
Histamine	8.56749e+07	1.49405e+07	1.93466e+07	9.82597e+06	1.38809e+07	2.42996e+07	5.56237e+07	9.87716e+07	8.00482e+07	4.0228e+06	7.822e+06	1.55841e+06	3.77263e+06	5.2829e+06	4.14458e+06	7.30044e+06	3.57251e+06	2.35665e+06	3.59096e+06	8.82344e+07	1.02162e+08	1.60446e+08	6.07323e+07	2.0944e+08	9.94579e+07	7.38163e+07	1.01518e+08	1.73034e+08	4.88178e+06	2.31016e+06	8.06057e+06	2.35075e+06	3.04286e+06	8.62262e+06	3.35972e+07	1.32366e+07	2.73566e+07	3.4137e+06
2-aminoethylphosphonic acid	1.62265e+06	2.94195e+06	2.01223e+06	1.03093e+06	125304	4.32718e+06	3.53204e+06	1.90961e+06	822446	94933.6	578549	767576	558213	647973	759879	384636	1.17272e+06	774083	722275	5.57306e+06	3.16652e+06	621677	5.61585e+06	2.12544e+06	9.08909e+06	4.10224e+06	4.44725e+06	7.54333e+06	1.08372e+06	606392	783311	685235	398567	2.35106e+06	1.28769e+06	693080	824668	415377
N-acetylputrescine	2.72288e+08	2.6708e+07	1.18787e+08	1.55689e+08	2.54716e+08	5.52061e+07	3.37838e+08	2.68542e+08	2.53305e+08	3.02731e+07	2.32681e+07	6.42333e+07	8.80717e+07	3.49628e+07	3.00314e+07	1.40617e+08	2.60828e+07	3.86303e+07	4.09855e+07	4.45391e+08	3.25169e+08	3.22672e+08	9.45489e+07	1.9727e+08	2.93899e+08	3.0271e+08	5.35681e+08	4.93677e+08	1.99934e+07	2.13031e+07	2.49374e+07	2.11008e+07	1.65634e+07	2.61216e+07	1.51873e+08	5.66885e+07	4.49236e+07	3.4002e+07
Adenine	3.90101e+08	4.23155e+08	1.81997e+08	6.78816e+08	6.38883e+07	4.48945e+08	3.22357e+08	4.728e+08	2.77634e+08	1.80814e+08	9.0256e+07	1.2242e+08	1.15549e+08	2.64405e+08	2.1672e+08	2.21041e+08	8.53641e+07	1.69446e+08	1.71931e+08	5.72759e+08	2.16538e+08	9.63871e+08	1.35773e+09	8.53488e+08	7.41952e+08	2.5717e+08	5.49471e+08	8.08226e+08	1.50853e+08	2.75421e+07	9.5336e+07	3.18139e+07	5.26296e+07	7.93311e+07	6.52364e+07	3.33011e+07	3.25319e+07	5.50019e+07
N-acetylcadaverine	7.8092e+07	4.33597e+07	8.19464e+07	7.63538e+07	2.11485e+07	3.12796e+07	7.01478e+07	8.06756e+07	1.15305e+08	6.9033e+07	2.87137e+07	2.93683e+07	1.04689e+07	4.74665e+07	3.0387e+07	9.67872e+06	1.3213e+07	3.42385e+07	3.14499e+07	1.7085e+08	1.11201e+08	1.73437e+08	9.15158e+07	1.85227e+08	6.40034e+07	8.79618e+07	1.46745e+08	1.66437e+08	1.37126e+07	1.1303e+07	2.1975e+07	3.52818e+07	5.42878e+07	1.31278e+07	1.40848e+07	4.33537e+07	5.17586e+07	5.67495e+07
L-Glutamate	6.02765e+07	7.34715e+07	7.47933e+07	5.2667e+07	6.28289e+08	5.65594e+07	6.09799e+07	4.20225e+07	8.94558e+07	2.68352e+08	1.7872e+08	2.26809e+08	2.6696e+08	3.90506e+08	2.12383e+08	3.73244e+08	1.98643e+08	2.2545e+08	2.74258e+08	3.43196e+07	2.61511e+07	5.58991e+07	5.34777e+07	3.75522e+07	3.0011e+07	5.15861e+07	1.52205e+07	3.09927e+07	2.44664e+08	1.70517e+08	2.21162e+08	2.13995e+08	6.54987e+08	2.68306e+08	2.79513e+08	1.91371e+08	3.11399e+08	3.38733e+08
N-acetylhistamine	5.04098e+07	2.21581e+06	1.10799e+07	7.67779e+06	9.03516e+06	1.58497e+07	2.67483e+07	6.40667e+07	4.2381e+07	3.45268e+06	1.08466e+07	741102	1.25238e+06	6.26407e+06	5.58029e+06	2.98778e+06	2.59324e+06	802700	1.59963e+06	8.09533e+07	1.15151e+08	1.5951e+08	3.14033e+07	1.65109e+08	9.84486e+07	7.8925e+07	8.90747e+07	1.81888e+08	5.87106e+06	821712	5.83448e+06	1.86958e+06	2.13946e+06	3.32062e+06	1.93418e+07	2.65002e+07	1.96425e+07	4.73573e+06
Trans-4-(aminomethyl)cyclohexanecarboxylic acid	1.68372e+06	1.15613e+06	1.96324e+06	1.91641e+06	2.61944e+06	1.35168e+06	2.32292e+06	3.42846e+06	1.63108e+06	1.01731e+06	871869	2.32069e+06	1.15975e+06	1.1781e+06	1.27885e+06	2.43347e+06	2.52618e+06	2.76433e+06	2.63818e+06	4.68492e+06	4.16819e+06	3.44554e+06	1.23346e+06	3.26108e+06	4.21654e+06	2.99528e+06	1.93681e+06	4.7445e+06	1.13145e+06	780357	981783	567295	815414	2.49338e+06	1.25513e+06	1.63129e+06	1.44561e+06	1.15622e+06
N6-methyl-l-lysine	4.77923e+06	1.61937e+06	3.08258e+06	3.17989e+06	7.83613e+06	2.55083e+06	4.2579e+06	5.7006e+06	4.64302e+06	2.51004e+06	5.23648e+06	2.3689e+06	3.23566e+06	6.8906e+06	1.68085e+06	4.11191e+06	1.86424e+06	1.82922e+06	3.64979e+06	7.89191e+06	7.84062e+06	3.66927e+06	4.1266e+06	5.79006e+06	9.54417e+06	5.72834e+06	3.52564e+06	9.52816e+06	2.46518e+06	1.56356e+06	2.68763e+06	1.92629e+06	3.75263e+06	5.78046e+06	3.09684e+06	2.41879e+06	5.01754e+06	4.44418e+06
Suberylglycine	5.74386e+07	4.9314e+06	1.00837e+07	1.11246e+07	8.05097e+06	1.59902e+07	2.83915e+07	5.44783e+07	3.0091e+07	2.72612e+06	3.16788e+06	6.18928e+06	549759	4.06182e+06	5.73973e+06	3.20188e+06	1.73155e+06	741842	1.14389e+06	1.14394e+08	1.06918e+08	1.23302e+08	2.13457e+07	2.24524e+08	1.10398e+08	8.59394e+07	8.88771e+07	1.89794e+08	1.97399e+06	7.40279e+06	5.64413e+06	7.83547e+06	1.91461e+06	582299	1.50219e+07	1.25122e+07	1.08891e+07	1.5765e+06
N-acetylsulfamethoxazole	1.3774e+07	1.49647e+07	1.31476e+07	9.1768e+06	1.53732e+07	1.24429e+07	1.34045e+07	1.62853e+07	1.81507e+07	1.16532e+06	1.96343e+06	1.13548e+06	2.29191e+06	986920	1.67485e+06	2.16725e+06	1.53823e+06	920325	2.01788e+06	1.51132e+07	1.61395e+07	1.85811e+07	1.65419e+07	1.533e+07	1.60996e+07	1.49924e+07	2.31345e+07	1.65406e+07	1.71298e+06	1.04148e+06	1.26694e+06	676412	708372	3.04874e+06	2.74914e+06	2.76214e+06	4.06758e+06	1.32314e+06
Kynurenic acid	4.03983e+07	5.10564e+07	4.60569e+07	3.71879e+07	5.43873e+07	4.62434e+07	5.27321e+07	7.5151e+07	3.68521e+07	4.17747e+06	5.40929e+06	3.06768e+06	2.88312e+06	4.22263e+06	3.09812e+06	2.8845e+06	2.75688e+06	3.2919e+06	4.04143e+06	6.02237e+07	6.24998e+07	6.62953e+07	4.62239e+07	5.89271e+07	5.86185e+07	5.09892e+07	6.58784e+07	8.67433e+07	2.62177e+06	3.00593e+06	2.6521e+06	3.16917e+06	4.66244e+06	1.44652e+06	2.27992e+06	3.44275e+06	4.50218e+06	4.21367e+06
Trachelanthine	2.52688e+06	2.38846e+06	5.30377e+06	5.2816e+06	8.63852e+06	9.57355e+06	7.08479e+06	9.03152e+06	5.13456e+06	3.36958e+06	423535	5.34489e+06	4.80327e+06	4.0077e+06	9.02218e+06	1.50304e+06	1.84704e+06	8.48051e+06	7.32195e+06	1.02906e+07	7.24277e+06	7.79104e+06	1.12158e+07	1.69597e+07	1.15529e+07	1.51161e+07	2.28986e+07	1.84676e+07	5.75649e+06	3.70223e+06	370111	1.57899e+06	3.09016e+06	275933	6.53252e+06	8.30089e+06	2.73639e+06	5.09467e+06
Leupeptin	8.52846e+06	9.97542e+06	1.1438e+07	1.36534e+07	1.22757e+07	8.42895e+06	6.20809e+06	6.31316e+06	8.16821e+06	5.15742e+07	1.15199e+08	8.34925e+07	9.22945e+07	8.15571e+07	1.53432e+08	2.43558e+08	6.71771e+07	4.4447e+07	8.24698e+07	8.42739e+06	5.24385e+06	6.33496e+06	4.96654e+06	5.48641e+06	7.30318e+06	4.80777e+06	6.17437e+06	6.60856e+06	7.27948e+07	8.31722e+07	8.9994e+07	7.49779e+07	2.95635e+08	6.81316e+07	2.09818e+08	8.74453e+07	8.11737e+07	6.24423e+07
Protoporphyrin ix	1.45621e+06	2.49015e+06	941664	489548	7.86066e+06	6.91083e+06	1.38255e+06	2.93195e+06	1.34551e+06	5.26442e+07	4.97562e+07	5.50523e+07	2.59469e+07	5.40803e+07	4.7564e+07	9.30157e+07	6.80806e+07	7.15987e+07	7.73333e+07	886256	603073	768050	1.29871e+06	1.32959e+06	273968	1.30031e+06	2.82121e+06	1.20619e+06	8.32571e+07	4.54074e+07	1.08223e+08	3.58461e+07	5.62948e+07	5.76501e+07	8.06257e+07	7.91196e+07	8.45128e+07	6.48365e+07
4-methyl-1h-pyrazole	5.98831e+06	3.06753e+06	3.37287e+06	2.74353e+06	3.1813e+06	3.82425e+06	4.75978e+06	8.37116e+06	7.235e+06	2.49172e+06	2.8048e+06	2.27177e+06	2.64196e+06	2.85968e+06	2.6111e+06	2.92785e+06	2.55643e+06	2.54197e+06	2.56775e+06	7.4631e+06	6.92078e+06	1.09604e+07	5.62543e+06	1.45929e+07	7.51475e+06	7.61728e+06	7.70172e+06	1.14084e+07	2.66762e+06	2.33114e+06	2.75884e+06	2.37322e+06	2.53703e+06	2.71697e+06	5.42205e+06	3.12691e+06	5.06066e+06	2.40269e+06
1-Aminocyclopropanecarboxylic acid	3.23607e+07	1.63321e+07	1.68442e+07	1.23028e+07	1.31812e+08	3.37093e+07	3.27527e+07	2.64354e+07	1.99114e+07	6.58921e+07	3.77138e+07	4.7809e+07	5.39049e+07	8.11257e+07	4.59235e+07	7.75799e+07	4.27164e+07	4.60263e+07	5.86152e+07	8.38254e+06	5.76866e+06	1.41964e+07	1.23194e+07	9.61127e+06	8.01046e+06	2.94806e+07	1.41196e+07	8.71314e+06	5.18425e+07	3.51414e+07	5.34751e+07	4.625e+07	1.32879e+08	5.62522e+07	5.73275e+07	3.86534e+07	6.5311e+07	7.20956e+07
